# Supplementary material for: Bioash-Based Stabilization/Solidification for Heavy Metal(oid) Soil Remediation: A Case Study in Northern Sweden
Source: Materials (Basel). 2026 Feb 18;19(4):790. doi: 10.3390/ma19040790 (PMC12941421; doi:10.3390/ma19040790)
Supplement: Supplementary file 1 [file materials-19-00790-s001.zip]

Archive with 1 entries (1 files):
- materials-4127448-supplementary.pdf
